# Supplementary material for: Small RNA Analyses of a Ceratobasidium Isolate Infected with Three Endornaviruses
Source: Viruses. 2022 Oct 17;14(10):2276. doi: 10.3390/v14102276 (PMC9610886; doi:10.3390/v14102276)
Supplement: Supplementary file 1 [file viruses-14-02276-s001.zip]

Archive with 5 entries (5 files):
- Supplementary table S1 11 Oct SW.pdf
- Supplementary table S2 11 Oct SW.pdf
- Supplementary table S3 11 Oct SW.xlsx
- Supplementary table S4 11 Oct SW.xlsx
- Supplementary table S5.pdf
