# Supplementary material for: Small RNA Analyses of a Ceratobasidium Isolate Infected with Three Endornaviruses
Source: Viruses. 2022 Oct 17;14(10):2276. doi: 10.3390/v14102276 (PMC9610886; doi:10.3390/v14102276)
Supplement: Supplementary file 1 [file viruses-14-02276-s001.zip › Supplementary table S3 11 Oct SW.xlsx]

## Sheet: Sheet1
	Table S3. Differntially-expressed small RNA loci in Ceratobasidium sp. C02 when the fungus is infected by endornaviruses Ceratobasidium Endornavirus B, Ceratobasidium Endornavirus C and Ceratobasidium Endornavirus D
	Loci	Length	Reads	RPM	UniqueReads	FracTop	Strand	MajorRNA	MajorRNAReads	Complexity	DicerCall	MIRNA	PhaseScore	baseMean	log2FoldChange	lfcSE	stat	pvalue	padj	diffexpressed
	contig_105:64895-67637	2743	2689	83.082	2689	0.436	.	AGCAGUUGUUCUUCUCCGUCAA	22	0.517	21	N5	12.9	365.042	-0.970929	0.21316	-4.55492	5.24045e-06	0.000206587	DOWN
	contig_131:31795-32423	629	747	23.08	539	0.581	.	UGCAUCCUCAGACCGCGUUAACUA	30	0.458	21	N5	1.5	101.38	-1.00245	0.334559	-2.99632	0.00273257	0.0303084	DOWN
	contig_484:18944-20043	1100	383	11.833	102	0.569	.	CGGUACUACAGAGUCUUUCCA	11	0.603	21	N5	1.2	52.9532	-0.825166	0.271565	-3.03855	0.00237716	0.0271961	DOWN
	contig_1821:31088-32947	1860	440	13.595	178	0.402	.	AGAGUAGACGACGACUAGAGUA	7	0.752	21	N5	1.9	57.8427	-1.3343	0.281416	-4.74137	2.12276e-06	9.51462e-05	DOWN
	contig_1906:2-3216	3215	6621	204.568	2085	0.626	.	CCUUCUCAGAUUUCUUAAUUA	147	0.399	21	N5	27.8	920.011	-0.776878	0.256787	-3.02539	0.00248316	0.0280169	DOWN
	contig_1906:4033-8133	4101	481	14.861	341	0.565	.	AACAUUCUACGUGAUGAUAUCA	8	0.744	21	N5	1.5	66.0421	-0.842268	0.302121	-2.78785	0.00530584	0.0491805	DOWN
	contig_2772:6603-9822	3220	4365	134.865	399	0.349	.	CCUUCUCAGAUUUCUUAAUUA	107	0.46	21	N5	28.6	606.181	-0.772975	0.223886	-3.45254	0.000555334	0.00846465	DOWN
	contig_2774:2-2734	2733	1411	43.595	645	0.565	.	UGUUCAAUCUUUGAUCACUCA	40	0.585	21	N5	5.7	198.398	-0.705314	0.213123	-3.30942	0.0009349	0.0133	DOWN
	contig_2970:4594-5369	776	840	25.953	47	0.652	.	UCUCGGUUACAAGUCGCUUA	47	0.4	21	N5	1.8	117.387	-0.745788	0.230329	-3.23792	0.00120404	0.0159498	DOWN
	contig_3030:5-3342	3338	1385	42.792	1131	0.472	.	UAGAUUACAGUCUAUUUAACUCA	11	0.661	21	N5	4.8	194.585	-0.6939	0.199697	-3.47476	0.000511309	0.00804329	DOWN
	contig_4989:2-4326	4325	786	24.285	608	0.55	.	GCAAGUCGUUCAUUUGUUGUA	21	0.676	21	N5	3.3	110.392	-0.653092	0.232714	-2.80642	0.00500959	0.0469667	DOWN
	contig_7113:843-5517	4675	1200	37.076	922	0.458	.	UCUUGGAUGGUCUGUACAGUA	10	0.651	22	N5	-1	169.687	-0.681436	0.232696	-2.92844	0.00340668	0.0356123	DOWN
	contig_7986:2-1127	1126	1373	42.421	1328	0.615	.	CCUGUUAACAGCCGAAACAA	26	0.525	21	N5	4.6	186.921	-0.881625	0.284483	-3.09904	0.00194148	0.0230164	DOWN
	contig_7989:1-1078	1078	3151	97.356	2021	0.426	.	UACAUAUUCUAUUACUAACUCCA	39	0.426	21	N5	12.5	430.252	-0.8857	0.257863	-3.43477	0.000593051	0.00898363	DOWN
	contig_8649:1-4106	4106	7709	238.183	6845	0.502	.	ACCUACACAGGUUCUAACACA	85	0.401	21	N5	30.3	1092	-0.623746	0.169792	-3.67359	0.000239166	0.00454972	DOWN
	contig_9775:3-2238	2236	549	16.962	479	0.459	.	GCUUGAGUCAAAAUGCGAUUUA	13	0.645	21	N5	1.7	76.3085	-0.747757	0.257674	-2.90195	0.00370851	0.0378014	DOWN
	contig_10190:2465-4099	1635	351	10.845	187	0.536	.	UGUGAUCUAGCUGAACAGUCUA	6	0.678	22	N5	-1	47.5103	-0.980788	0.289627	-3.38638	0.00070821	0.0104854	DOWN
	contig_14006:16-1950	1935	2571	79.436	1893	0.517	.	AACAUUCAGUUCAACAUUCUUA	41	0.48	21	N5	8.7	350.092	-0.959525	0.195803	-4.90046	9.5614e-07	4.66939e-05	DOWN
	contig_87:13207-13380	174	489	15.109	48	0	-	GCACUUGUAGGCACCAAGCCUGUU	62	0.184	24	N14	-1	84.7284	0.928034	0.267577	3.46828	0.000523796	0.00820029	UP
	contig_88:8150-9583	1434	536	16.561	339	0.535	.	AGACCAACGGUUGGCACAAGGAU	22	0.496	23	N5	-1	94.8745	0.959891	0.299057	3.20972	0.00132864	0.0171154	UP
	contig_88:9916-10089	174	474	14.645	22	0.002	-	GCACUUGUAGGCACCAAGCCUGUU	56	0.15	24	N14	-1	79.6089	0.802203	0.271092	2.95916	0.0030848	0.0333118	UP
	contig_103:2508-2627	120	605	18.693	0	0.073	-	UGCGGUCCGUAGACCGUCCACUCUG	22	0.451	18	N11	-1	102.419	0.752961	0.242809	3.10104	0.00192843	0.0229448	UP
	contig_103:4561-4941	381	422	13.038	39	0.009	-	AGUAGUUAUCACUCCGAA	279	0.133	18	N5	-1	74.6333	1.13895	0.252817	4.50505	6.63575e-06	0.000255437	UP
	contig_104:23620-24072	453	583	18.013	132	0.991	+	AGUAGUUAUCACUCCGAA	322	0.11	18	N5	-1	107.514	1.38642	0.244561	5.66903	1.43609e-08	1.23655e-06	UP
	contig_129:10420-11901	1482	556	17.179	155	0.549	.	GCCCGUCAGUUUUCCGUU	48	0.437	18	N5	-1	92.8295	0.654717	0.22208	2.94812	0.00319718	0.0337457	UP
	contig_139:73936-75995	2060	5232	161.652	5230	0.947	+	UCUGCGCCGAAGGGGAUUGCUA	134	0.322	18	N5	-1	873.417	0.665552	0.163033	4.08233	4.45871e-05	0.00120569	UP
	contig_139:80674-81260	587	2399	74.121	2399	0.007	-	GUUCAGAGCAGGAGGUACAAUCAAUGCGA	249	0.085	22	N5	-1	418.737	0.856049	0.263144	3.25316	0.0011413	0.0152422	UP
	contig_203:9530-9793	264	465	14.367	15	0.028	-	AAUCAGAAUAAACGGUUGAUCUCAAAGGU	87	0.131	18	N11	-1	79.3332	0.80366	0.243362	3.30232	0.000958882	0.0135473	UP
	contig_213:139968-141692	1725	349	10.783	349	0.367	.	CGUCUGUCCAACUCCAUACAAG	7	0.728	21	N5	1.1	79.3887	2.95545	0.762899	3.87397	0.000107076	0.00239967	UP
	contig_238:40019-47582	7564	1485	45.882	740	0.763	.	GCCGACCGACGAUCCAUA	17	0.665	18	N5	-1	244.935	0.606334	0.178944	3.3884	0.000703021	0.0104854	UP
	contig_246:22157-22366	210	13200	407.838	2144	0.997	+	UGGCAAGGUCAUCUUGUGUCCGCUCG	1233	0.057	26	N12	-1	2203.62	0.616449	0.182313	3.38127	0.000721503	0.0105864	UP
	contig_246:32041-34253	2213	423	13.069	168	0.014	-	AUCGUACAUCCAGUCGUA	11	0.674	18	N5	-1	74.4266	1.08225	0.253613	4.26731	1.97842e-05	0.000628485	UP
	contig_247:23491-23681	191	21764	672.438	6577	0.998	+	UGGCAAGGUCAUCUUGUGUCCGCUCG	1945	0.039	26	N11	-1	3653.66	0.640977	0.195205	3.28361	0.00102487	0.0140238	UP
	contig_291:6627-8530	1904	670	20.701	306	0.015	-	CGCAUCAUCGUCAUCAGA	10	0.694	18	N5	-1	115.255	0.849186	0.224666	3.77977	0.000156973	0.00325072	UP
	contig_292:7087-8545	1459	458	14.151	171	0.009	-	UAGUACGCGAGCAGGCCA	10	0.731	18	N5	-1	79.0552	0.800925	0.267767	2.99112	0.00277954	0.0307252	UP
	contig_297:9148-11003	1856	672	20.763	299	0.021	-	UAUCGAUAAAUGAGUCCA	45	0.555	18	N5	-1	118.212	1.03364	0.202819	5.09636	3.46243e-07	1.88818e-05	UP
	contig_297:11210-12782	1573	333	10.289	136	0.072	-	UUCUCCAGCGCUUGGCAA	28	0.601	18	N5	-1	59.7072	1.11415	0.268392	4.15119	3.30749e-05	0.000945257	UP
	contig_298:9101-10994	1894	570	17.611	220	0.044	-	UAUCGAUAAAUGAGUCCA	46	0.598	18	N5	-1	98.5802	0.827081	0.250595	3.30047	0.000965222	0.0135545	UP
	contig_417:6187-6800	614	2598	80.27	2598	0.993	+	UACAGUGAUCAUCAUACAA	335	0.052	19	N5	-1	445.124	0.7821	0.202613	3.86006	0.000113358	0.00252317	UP
	contig_425:118-793	676	635	19.619	240	0.025	-	GGUCAGAAAUAAAGGCAA	105	0.164	18	N5	-1	112.809	1.01401	0.265399	3.8207	0.000133072	0.00284582	UP
	contig_426:2-343	342	1014	31.329	451	0.011	-	GGUAUAUUCAUCCUGGAA	142	0.085	18	N5	-1	176.53	0.893778	0.222028	4.02551	5.68516e-05	0.00145327	UP
	contig_474:1-570	570	1559	48.168	558	0.997	+	AGAAUUACAGCUUGCCAUGCG	156	0.297	21	N5	-1	289.113	1.3532	0.27209	4.97337	6.57993e-07	3.31224e-05	UP
	contig_475:42043-42588	546	1762	54.44	734	0.009	-	AGAAUUACAGCUUGCCAUGCG	154	0.313	21	N5	-1	329.559	1.36953	0.312117	4.38788	1.14463e-05	0.000402713	UP
	contig_511:392-978	587	444	13.718	331	0.014	-	CGCAUCGCAGCAAACGUA	136	0.304	18	N5	-1	79.0451	1.17119	0.229684	5.09915	3.41173e-07	1.88818e-05	UP
	contig_541:6269-6838	570	2375	73.38	1276	0.976	+	UGUUUGCUCAUCCGUGGA	420	0.099	18	N5	-1	407.052	0.771935	0.207707	3.71647	0.000202027	0.00395828	UP
	contig_551:19414-22113	2700	682	21.072	297	0.909	+	CCAUCCGUCCUGAGUCGA	31	0.587	18	N5	-1	116.63	0.798503	0.224276	3.56036	0.000370345	0.00648004	UP
	contig_563:9564-9670	107	603	18.631	0	0.954	+	ACGUAAGCAUGUUACGGGAGUUA	153	0.121	22	N12	-1	125.026	2.30583	0.263554	8.74897	2.15309e-18	7.82768e-16	UP
	contig_622:1342-1520	179	652	20.145	0	0.074	-	UGCGGUCCGUAGACCGUCCACUCUG	32	0.449	18	N11	-1	110.311	0.722896	0.239349	3.02026	0.00252559	0.0283005	UP
	contig_807:14629-15545	917	573	17.704	568	0.415	.	UCUUAUCACCAUUCCUUUCAA	11	0.578	21	N5	1.5	98.9404	0.840371	0.239413	3.51013	0.000447882	0.00740136	UP
	contig_826:2-727	726	371	11.463	263	0.45	.	UAUAACAUUGAUCCACAGUAUAA	20	0.442	23	N5	-1	65.7408	0.958997	0.307493	3.11876	0.00181616	0.0219928	UP
	contig_857:7332-10142	2811	1605	49.589	1122	0.985	+	AUGUUCUUUCCAACGUUA	61	0.496	18	N5	-1	270.615	0.681501	0.230015	2.96286	0.00304797	0.0331328	UP
	contig_990:3-1781	1779	1009	31.175	1009	0.043	-	UCCCUGAGGAGACCGAUA	46	0.446	18	N5	-1	175.373	0.886662	0.22421	3.9546	7.66631e-05	0.00184481	UP
	contig_1001:27721-30117	2397	529	16.344	467	0.96	+	AUUCGUUUGGAUCGGGUA	14	0.682	18	N5	-1	90.5746	0.846514	0.218408	3.87584	0.000106258	0.00239777	UP
	contig_1012:6354-6512	159	353	10.907	353	0.003	-	CCAGGCAGUCCCGUUGGACA	69	0.11	18	N13	-1	64.0813	1.3224	0.24344	5.43212	5.5689e-08	3.96118e-06	UP
	contig_1047:39399-39576	178	342	10.567	6	0.029	-	CAUACUACUAGACCAAGCGGCCA	77	0.07	23	N11	-1	69.0933	1.97292	0.327833	6.01806	1.76516e-09	1.75018e-07	UP
	contig_1047:39708-40127	420	363	11.216	8	0.97	+	CAUACUACUAGACCAAGCGGCCA	95	0.083	23	N5	-1	74.5593	2.11048	0.33186	6.35956	2.02327e-10	2.28281e-08	UP
	contig_1066:12329-14972	2644	864	26.695	461	0.021	-	UGUCCUUGUCCUCGGCAA	85	0.473	18	N5	-1	153.362	0.99263	0.26598	3.73198	0.000189984	0.00379041	UP
	contig_1159:2997-3193	197	447	13.811	447	0.016	-	UGUAGAUAUGUUCGGCCA	75	0.208	18	N11	-1	75.3892	0.731059	0.24769	2.95151	0.00316229	0.0337457	UP
	contig_1179:4658-4848	191	605	18.693	40	0.99	+	AGUCUUGCGGACGACGAGGUG	64	0.251	21	N12	-1	102.796	0.741756	0.230638	3.21611	0.0012994	0.0168049	UP
	contig_1185:10543-11853	1311	334	10.32	227	0.985	+	AGUGUGCUUGUCAUCGAA	9	0.629	18	N5	-1	58.9426	1.009	0.279932	3.60445	0.000312817	0.0056549	UP
	contig_1189:14249-14401	153	595	18.384	39	0.96	+	AGGCGCUGCCCAGAGUGUUGAGAUCGCAA	139	0.21	29	N11	-1	99.6721	0.757022	0.260115	2.91033	0.00361045	0.037149	UP
	contig_1189:24412-25399	988	719	22.215	423	0.193	-	UACAUUACAAAUCGCGCUAACA	130	0.325	22	N5	-1	124.932	0.821916	0.269351	3.05147	0.00227725	0.0263292	UP
	contig_1192:28383-28793	411	1207	37.292	519	0.01	-	GCUCAGCAUAGAAAGGUUGUCGUCAAUUAA	422	0.147	30	N5	-1	202.042	0.667833	0.220679	3.02626	0.00247601	0.0280169	UP
	contig_1193:24871-25111	241	672	20.763	662	0.991	+	GCUCAGCAUAAAUAGGUUAUCGUCAAUUAA	491	0.077	30	N11	-1	115.398	0.942473	0.266561	3.53568	0.000406731	0.00685992	UP
	contig_1193:25208-25360	153	907	28.023	33	0.988	+	UGUCGUCUAGCAGCGUGG	116	0.198	18	N13	-1	152.103	0.629943	0.221022	2.85014	0.00436996	0.0426821	UP
	contig_1277:10080-10177	98	10036	310.08	0	0.011	-	UCGAGUGAUAACCACUACACUAUGAAGCC	3641	0.023	29	N11	-1	1769.13	1.02183	0.287688	3.55188	0.000382497	0.00660048	UP
	contig_1366:4320-7068	2749	822	25.397	330	0.029	-	GUUCUCGGGCGCGAUCCA	28	0.611	18	N5	-1	141.092	0.966544	0.216967	4.4548	8.39733e-06	0.000319229	UP
	contig_1376:967-2732	1766	334	10.32	332	0.051	-	UCUACCUCGGAGUCGUCCCCAUA	13	0.638	18	N5	-1	58.1432	0.953674	0.287757	3.31416	0.000919174	0.0131333	UP
	contig_1377:51009-52344	1336	40656	1256.14	40617	0.024	-	AAGGUCUGCACCAGGCACG	5459	0.046	19	N5	-1	7001.91	0.814206	0.211076	3.8574	0.000114598	0.00253355	UP
	contig_1400:41727-41910	184	1425	44.028	1425	0.996	+	AGAUAUUAGUCUUGACGC	171	0.134	18	N12	-1	241.257	0.77017	0.237164	3.24742	0.00116456	0.0154896	UP
	contig_1413:7041-7597	557	2011	62.133	973	0.986	+	UGCUUGCUCAUCCGUAGA	366	0.102	18	N5	-1	346.252	0.782961	0.230921	3.3906	0.000697401	0.0104674	UP
	contig_1434:78242-79077	836	5679	175.463	5679	0.993	+	GAUCAGAUGGGGUUGCCCG	728	0.075	19	N5	-1	976.072	0.740349	0.258114	2.8683	0.00412689	0.0411682	UP
	contig_1485:33342-34630	1289	1011	31.237	1002	0.022	-	UGCUGUUCCAGCGUCAACG	149	0.185	19	N5	-1	178.642	1.06756	0.239892	4.45016	8.58057e-06	0.000319229	UP
	contig_1485:38204-41114	2911	671	20.732	671	0.031	-	UAGUUUUCAAUCGAGCCA	40	0.489	18	N5	-1	113.26	0.815454	0.218312	3.73526	0.000187518	0.00378603	UP
	contig_1485:49696-52500	2805	776	23.976	776	0.709	.	CCUAUUACAGAAAGGACCAAAA	11	0.602	21	N5	5	139.457	1.19263	0.228909	5.21005	1.88785e-07	1.18789e-05	UP
	contig_1543:21547-24030	2484	327	10.103	327	0.012	-	CCAAGUCCUCAUCCUCUA	85	0.453	18	N5	-1	56.6886	0.923287	0.251514	3.67092	0.000241678	0.00457093	UP
	contig_1585:21573-22569	997	375	11.586	375	0.971	+	AUUCUUCACAUAGGUCAA	78	0.235	18	N5	-1	65.5911	1.00106	0.301398	3.3214	0.000895668	0.0128536	UP
	contig_1611:1096-3327	2232	386	11.926	384	0.979	+	GGUCCAUCUUUUCGCGAA	19	0.596	18	N5	-1	71.4745	1.39142	0.246651	5.64126	1.68815e-08	1.41631e-06	UP
	contig_1643:18679-20337	1659	500	15.448	497	0.028	-	CAAAGACGGUCGUGAACA	11	0.606	18	N5	-1	84.8664	0.770781	0.242157	3.18299	0.00145765	0.0185581	UP
	contig_1644:4923-7655	2733	557	17.21	237	0.115	-	GUGCUCGUGCUCGUUCCA	15	0.634	18	N5	-1	96.4706	0.983697	0.218286	4.50646	6.59167e-06	0.000255437	UP
	contig_1644:9334-13764	4431	412	12.729	223	0.053	-	CGUCCGCCGCAUGUGGUA	22	0.714	18	N5	-1	72.4734	1.09825	0.232394	4.72578	2.29229e-06	0.000100579	UP
	contig_1649:12513-12574	62	628	19.403	4	0.005	-	UGUUCCACUACUCGCCCA	151	0.045	18	N11	-1	126.411	2.01306	0.286801	7.019	2.23455e-12	3.32338e-10	UP
	contig_1649:13506-13646	141	8779	271.243	186	0.048	-	UACUGAUCCACUACUCGCCC	1253	0.033	20	N11	-1	1546.2	0.883733	0.296799	2.97754	0.00290568	0.0320114	UP
	contig_1683:1-1405	1405	175072	5409.16	8560	0.079	-	AGCACCCAGGAUUCCCGCG	15741	0.035	19	N5	-1	29850.6	0.718557	0.233539	3.07682	0.00209222	0.0244491	UP
	contig_1684:1-1651	1651	182714	5645.28	16972	0.091	-	AGCACCCAGGAUUCCCGCG	15730	0.036	19	N5	-1	30948.5	0.672766	0.230404	2.91994	0.00350097	0.0363657	UP
	contig_1738:15723-17400	1678	470	14.521	219	0.938	+	GUUAACUGUUCCCGGCAA	9	0.653	18	N5	-1	80.5102	0.795545	0.260927	3.04892	0.00229666	0.0264601	UP
	contig_1765:11119-13049	1931	511	15.788	178	0.027	-	ACAACAACCAUAAGGAUA	13	0.669	18	N5	-1	88.7734	0.862717	0.274938	3.13786	0.00170185	0.0211729	UP
	contig_1815:4758-7556	2799	878	27.127	351	0.981	+	GUUCUCGGGCGCGAUCCA	41	0.6	18	N5	-1	149.777	0.927129	0.221245	4.1905	2.78342e-05	0.000820482	UP
	contig_1837:257-1934	1678	803	24.81	803	0.958	+	UAGUUUCACAACCGACUA	66	0.441	18	N5	-1	143.162	1.21674	0.199892	6.08699	1.1505e-09	1.21433e-07	UP
	contig_1876:459-583	125	3117	96.305	0	0.02	-	UUGUUCUGAAAAAUUGGCAUGCGACAUU	191	0.075	18	N11	-1	524.326	0.722779	0.190373	3.79665	0.000146665	0.00307621	UP
	contig_1877:11994-12118	125	3091	95.502	0	0.984	+	UUGUUCUGAAAAAUUGGCAUGCGACAUU	203	0.071	18	N11	-1	513.411	0.651355	0.184198	3.53616	0.000405989	0.00685992	UP
	contig_1945:70-2169	2100	474	14.645	157	0.034	-	UCGUCGUCCCACGUGAUA	9	0.66	18	N5	-1	83.3913	1.22707	0.259945	4.72049	2.35275e-06	0.000100579	UP
	contig_1957:5434-7624	2191	937	28.95	257	0.027	-	CGAUACCGAAGUUCCAGA	71	0.624	18	N5	-1	167.035	1.08666	0.214796	5.05902	4.21406e-07	2.22394e-05	UP
	contig_1975:8946-10430	1485	407	12.575	407	0.012	-	UGUGCAUCCGUCAUCCAA	10	0.636	18	N5	-1	71.7541	1.0614	0.252169	4.20908	2.56413e-05	0.000769709	UP
	contig_2000:1108-3041	1934	530	16.375	241	0.03	-	CCAAUCGGCGUAUUCAUA	57	0.553	18	N5	-1	92.0706	0.967892	0.265346	3.64766	0.00026464	0.00494801	UP
	contig_2001:1044-2155	1112	411	12.699	272	0.017	-	GUUCCACAAACCAGCGCA	120	0.384	18	N5	-1	71.908	0.937406	0.259201	3.61653	0.000298583	0.00545789	UP
	contig_2010:18-4361	4344	978	30.217	413	0.541	.	GCUCAGUACUGUCGACUUGUA	8	0.704	21	N5	2.9	164.143	0.643723	0.225941	2.84908	0.00438457	0.0426973	UP
	contig_2022:15571-15764	194	12401	383.151	331	0.001	-	GAGCCCGACCAGCCCGAGGGCCAGU	556	0.069	28	N11	-1	2119.99	0.802405	0.215448	3.72436	0.000195809	0.00388296	UP
	contig_2023:3854-4032	179	3335	103.041	42	0.998	+	UGGCCAGCCCCCACACCUCAUGCCCACG	249	0.134	19	N12	-1	577.96	0.899386	0.234689	3.83225	0.000126975	0.0027514	UP
	contig_2078:16331-16529	199	2395	73.998	1545	0.975	+	CCCCAUCAGACAGUUGUCCACAACUC	418	0.149	26	N11	-1	404.544	0.693025	0.206099	3.36258	0.000772166	0.0111955	UP
	contig_2303:1-2610	2610	4851812	149905	4850397	0.994	+	AGCCAAUCCGGAGACCUCACUAAGCC	729767	0.006	26	N5	-1	885946	1.23772	0.262269	4.71927	2.36692e-06	0.000100579	UP
	contig_2382:6773-8318	1546	610	18.847	314	0.039	-	AGUCCGCGCGCAGCGGCAGCCCGUG	8	0.656	18	N5	-1	107.006	0.947817	0.235447	4.02561	5.6829e-05	0.00145327	UP
	contig_2384:25212-26276	1065	581	17.951	580	0.986	+	GAUUGAAAGCAAAGGCUA	65	0.485	18	N5	-1	104.809	1.13183	0.254342	4.45004	8.58562e-06	0.000319229	UP
	contig_2530:12-3970	3959	10553	326.054	8759	0.51	.	AAGUAUAUAUUGAGCCAAUCCA	41	0.39	21	N5	47.3	1778.38	0.635606	0.225165	2.82284	0.00476001	0.0454447	UP
	contig_2577:7737-7942	206	450	13.904	189	0.051	-	AAUAGAUCCUAGCUGAGU	55	0.3	18	N11	-1	76.9725	0.759553	0.248823	3.05258	0.00226886	0.0263252	UP
	contig_2600:4-1535	1532	1305	40.32	673	0.025	-	CAAAAAGUGUUCGUCGUA	69	0.471	18	N5	-1	223.298	0.851355	0.200707	4.24178	2.21749e-05	0.000691013	UP
	contig_2601:2-1572	1571	1351	41.742	703	0.021	-	AGAGUGCUCGGCGGCGAA	119	0.442	18	N5	-1	236.212	1.01895	0.180966	5.63062	1.79559e-08	1.46879e-06	UP
	contig_2683:14613-14796	184	7662	236.731	6	1	+	UGGAGAUUACUUCAAGCGAA	2817	0.005	20	N14	-1	1482.18	1.66612	0.238355	6.99007	2.74747e-12	3.90858e-10	UP
	contig_2684:3258-3644	387	4597	142.033	3167	0.026	-	CCUCAUCAGACAGUUGUCCACAACUC	1233	0.101	26	N5	-1	767.075	0.629901	0.180874	3.48255	0.000496664	0.00788877	UP
	contig_2707:9722-10250	529	657	20.299	8	0.05	-	UGCGGUCCGUAGACCGUCCACUCUG	37	0.447	18	N5	-1	112.856	0.838135	0.230252	3.64008	0.000272556	0.00506706	UP
	contig_2796:12645-16483	3839	2910	89.91	766	0.991	+	GGUUCCACAUGAAGCCCA	65	0.59	18	N5	-1	491.613	0.747847	0.173957	4.29902	1.71553e-05	0.000555762	UP
	contig_2796:31505-31761	257	5139	158.779	140	0.037	-	CCACUACACUAUAAAGCC	1202	0.048	18	N11	-1	856.443	0.64929	0.201715	3.21885	0.00128707	0.0167115	UP
	contig_2885:3865-5887	2023	381	11.772	50	0.073	-	AGUCUUCAAACUAUUCACAUUUC	13	0.69	18	N5	-1	65.5898	0.883411	0.270599	3.26465	0.00109599	0.0147576	UP
	contig_2913:904-1085	182	23920	739.052	0	1	+	AGACCAGACAAGAUGCAGGUGCCAACU	3371	0.031	27	N11	-1	4122.34	0.877831	0.223894	3.92075	8.82736e-05	0.00207792	UP
	contig_2914:11363-11599	237	16810	519.375	22	0.001	-	AGACCAGACAAGAUGCAGGUGCCAACU	2809	0.034	27	N11	-1	2907.86	0.911677	0.211488	4.31077	1.62689e-05	0.000543183	UP
	contig_2920:2175-4156	1982	404	12.482	62	0.921	+	AGUCUUCAAACUAUUCACAUUUC	12	0.631	18	N5	-1	70.0821	0.964358	0.250507	3.84962	0.000118302	0.00259034	UP
	contig_2921:3839-5505	1667	2231	68.931	642	0.016	-	UUGACGUUGUCGAUGGUA	83	0.535	18	N5	-1	373.704	0.654208	0.18474	3.54123	0.000398269	0.00678716	UP
	contig_2933:2249-3171	923	414	12.791	231	0.899	+	CGAGUCGUCCAUGAGGUA	15	0.635	18	N5	-1	70.9923	0.824968	0.244243	3.37766	0.000731053	0.0106786	UP
	contig_2961:17588-18282	695	2313	71.464	1101	0.988	+	UGUGAUCAUCAUCGGGCA	171	0.153	18	N5	-1	398.474	0.889444	0.192665	4.61652	3.9023e-06	0.000157634	UP
	contig_2991:527-636	110	889	27.467	11	0.935	+	AAGUUGUCAUCAAAGCAA	255	0.11	18	N11	-1	155.072	0.84354	0.287486	2.93419	0.00334414	0.0351834	UP
	contig_2991:712-945	234	408	12.606	24	0.973	+	AAGUUUGACAUCAAGGCAA	40	0.211	19	N11	-1	72.2079	0.92411	0.32742	2.82239	0.00476666	0.0454447	UP
	contig_2994:11540-12453	914	354	10.937	95	0.941	+	GGAAACCUCCGCGAGUUA	16	0.54	18	N5	-1	64.2977	1.16393	0.302422	3.84869	0.000118751	0.00259034	UP
	contig_3029:6251-6620	370	2436	75.265	2436	0.014	-	AGUGCAAAACGCGUCUCGACUAAG	374	0.067	24	N5	-1	420.932	0.870325	0.200239	4.34643	1.38369e-05	0.000476572	UP
	contig_3045:104-529	426	391	12.081	20	0.601	.	ACGGGAUACAUUCCGAUCUC	7	0.65	21	N5	1.2	67.3072	0.904656	0.245729	3.68152	0.00023185	0.00443633	UP
	contig_3045:621-1002	382	466	14.398	66	0.466	.	UCGCGCAUUUACAGUCAGAAUCA	10	0.599	21	N5	1.8	79.2448	0.916088	0.25719	3.56191	0.000368172	0.00647666	UP
	contig_3137:6055-6763	709	416	12.853	333	0.986	+	AAGCGUUUAUACCGAUUCAUUG	11	0.512	22	N5	-1	82.4185	1.97737	0.250238	7.90194	2.7459e-15	5.98971e-13	UP
	contig_3197:5665-5849	185	360	11.123	77	0.933	+	AGGUGCUCCCAGGCGCUUACGA	36	0.303	21	N14	-1	60.3982	0.71402	0.245263	2.91125	0.00359989	0.037149	UP
	contig_3215:3411-3515	105	7658	236.608	0	0	-	UGGAGAUUACUUCAAGCGAA	2839	0.005	20	N14	-1	1487.48	1.71613	0.229087	7.49119	6.82537e-14	1.31368e-11	UP
	contig_3254:9727-9872	146	1630	50.362	1	0.033	-	CAUUAACCACUCUGGCAAACGACC	120	0.096	23	N11	-1	275.958	0.739383	0.236494	3.12643	0.00176943	0.0217653	UP
	contig_3301:36270-36384	115	118601	3664.39	9482	0.035	-	CCCAAAUUCACAUCCUGACA	30883	0.002	20	N14	-1	23196.4	2.01202	0.179157	11.2304	2.89016e-29	2.36415e-26	UP
	contig_3301:38139-38234	96	451	13.934	450	0.002	-	UCCCGGAGCACACGCUGGC	81	0.171	19	N14	-1	88.5642	1.93721	0.235986	8.20901	2.23024e-16	5.21239e-14	UP
	contig_3333:140-2600	2461	413	12.76	176	0.024	-	CACACCGGUCAACCCCAA	7	0.649	18	N5	-1	70.1435	0.76603	0.245876	3.11551	0.00183628	0.0220893	UP
	contig_3425:2051-3268	1218	324	10.011	113	0.006	-	UGGUCACGUUCGAAGGAGCA	7	0.71	18	N5	-1	56.926	1.08094	0.263214	4.10671	4.01341e-05	0.00110352	UP
	contig_3427:65-1542	1478	432	13.347	159	0.988	+	GAUACCACCGAUCUUGUA	14	0.634	18	N5	-1	78.0246	1.25907	0.234149	5.37719	7.56554e-08	5.15718e-06	UP
	contig_3464:1448-1776	329	392	12.112	392	0.985	+	GCAUGUUGGGGAAGUCUGACGCCCAGG	50	0.263	27	N5	-1	67.0426	0.762724	0.26822	2.84365	0.00446004	0.0429213	UP
	contig_3469:25285-25995	711	857	26.479	688	0.033	-	AGAAUCCCAUGCCUAUGGCAA	155	0.347	21	N5	-1	146.089	0.720083	0.252001	2.85746	0.00427049	0.0423426	UP
	contig_3489:22847-22993	147	489	15.109	27	0.515	.	AGCACAAAAACUAAUCCUCUA	58	0.149	21	N6	3.8	89.9634	1.36709	0.243863	5.60598	2.0708e-08	1.6526e-06	UP
	contig_3489:24764-25492	729	80766	2495.41	77786	0.998	+	GUCCUUCCGCUAGGAGCCACUA	21742	0.005	22	N5	-1	13483.5	0.715354	0.188168	3.80168	0.000143718	0.00305354	UP
	contig_3506:8454-8670	217	3727	115.152	8	0.008	-	UUCUGGCCAAAAAUUGCU	185	0.123	18	N12	-1	632.828	0.774345	0.22091	3.50525	0.000456174	0.0075005	UP
	contig_3518:8721-9955	1235	363	11.216	293	0.171	-	AGUUCCAACGUCAGUGUA	27	0.636	18	N5	-1	62.6729	0.834185	0.275912	3.02338	0.0024997	0.0281066	UP
	contig_3534:5960-6206	247	1591	49.157	223	0.006	-	CGUCCGCCAAACACGAUGCAACCG	305	0.104	23	N11	-1	286.214	1.11208	0.27683	4.01721	5.88919e-05	0.00149375	UP
	contig_3551:1-1954	1954	689	21.288	420	0.611	.	AAGAAAUAAUUCAUCAAGCCCA	15	0.655	21	N5	1.7	118.509	0.807919	0.230698	3.50206	0.000461678	0.00755306	UP
	contig_3572:10-1839	1830	483	14.923	483	0.12	-	CGUCGUCGACGGUGGACUGG	75	0.545	20	N5	-1	84.9977	1.00496	0.245188	4.09875	4.1538e-05	0.0011326	UP
	contig_3842:72-1496	1425	486	15.016	484	0.025	-	UGCUUGCUACGUCGGCUA	58	0.553	18	N5	-1	81.6289	0.827377	0.286275	2.89015	0.00385062	0.0387993	UP
	contig_3852:9499-12603	3105	418	12.915	129	0.974	+	CAACAAAAGUAGACCCAA	17	0.682	18	N5	-1	72.2179	0.947867	0.255584	3.70863	0.000208383	0.00405851	UP
	contig_3875:12088-12340	253	2320	71.681	668	0.994	+	UGGCUACACCAUAGCCUGGACAGAC	449	0.08	25	N11	-1	418.58	1.1354	0.262067	4.33247	1.47443e-05	0.000502535	UP
	contig_3980:33791-35450	1660	326	10.072	272	0.847	+	CCUUCAACCAGUCGGCAA	7	0.69	18	N5	-1	56.0142	0.949321	0.261829	3.62573	0.000288147	0.00529673	UP
	contig_4006:1357-2446	1090	518	16.005	329	0.002	-	CGACAUGGUCCGAGCCAA	108	0.477	18	N5	-1	89.9353	0.933614	0.225115	4.14728	3.36455e-05	0.000949034	UP
	contig_4011:5277-6304	1028	1295	40.011	237	0.377	.	UGCUGGAUCAAUGUUACAUUA	141	0.303	21	N5	9.2	235.501	1.29773	0.18058	7.18645	6.64997e-13	1.08793e-10	UP
	contig_4033:2-2362	2361	1240	38.312	1144	0.502	.	CGGUCAGAGCUUGGACCAGGAG	32	0.494	21	N5	5	209.414	0.708496	0.240245	2.94905	0.00318749	0.0337457	UP
	contig_4049:8849-9115	267	10508	324.664	110	0.998	+	CCGUUAUACUAUCCACGC	4601	0.022	18	N11	-1	1858.07	1.08166	0.182855	5.91541	3.3105e-09	3.18587e-07	UP
	contig_4055:1318-1355	38	373	11.525	276	1	+	ACCAACUUGGUUACCAAGACA	145	0.118	21	N11	-1	79.5145	2.55894	0.30732	8.32663	8.3173e-17	2.26785e-14	UP
	contig_4072:21370-21458	89	100454	3103.71	3463	0.012	-	CCCAAAUUCACAUCCUGACA	28426	0.001	20	N15	-1	19648.8	2.0001	0.18313	10.9218	9.07238e-28	4.94747e-25	UP
	contig_4072:22923-23041	119	1217	37.601	1217	0.001	-	UCAGCCGACUCCCCCAAGGUAUC	106	0.09	23	N12	-1	225.373	1.56405	0.217549	7.1894	6.50784e-13	1.08793e-10	UP
	contig_4072:23216-23286	71	1544	47.705	1539	0	-	UCCCGGAGCACGCGCUGGC	219	0.065	19	N14	-1	290.645	1.54975	0.231119	6.70543	2.00811e-11	2.43353e-09	UP
	contig_4134:2157-2312	156	684	21.133	11	0.019	-	CCUCACAAACAUCAUACUA	59	0.177	18	N11	-1	115.552	0.749661	0.205328	3.65105	0.000261175	0.00491128	UP
	contig_4161:12-979	968	467	14.429	467	0.058	-	GGCAUGUUCAGCGGCAUA	197	0.366	18	N5	-1	81.258	1.01925	0.231287	4.40685	1.04886e-05	0.00037303	UP
	contig_4163:1309-2411	1103	532	16.437	532	0.041	-	CGCGCUCAGGUGGCCGAAGCC	74	0.372	21	N5	-1	90.7931	0.820007	0.251995	3.25406	0.00113766	0.0152422	UP
	contig_4204:6437-7525	1089	1997	61.701	1997	0.98	+	ACCGACUAGCCGUGCGCCGACUCC	388	0.254	24	N5	-1	362.148	1.15574	0.276682	4.17714	2.95195e-05	0.00086062	UP
	contig_4256:4359-4800	442	1911	59.044	537	0.018	-	CCGUUACACCAUACCGGA	795	0.121	18	N5	-1	347.765	1.2558	0.203184	6.18062	6.38486e-10	6.96376e-08	UP
	contig_4405:1248-2312	1065	415	12.822	414	0.993	+	CGAAGAUUCCUUGACCAA	15	0.583	18	N5	-1	70.0205	0.762343	0.267337	2.85162	0.00434965	0.042611	UP
	contig_4493:20873-21843	971	760	23.482	298	0.224	.	AGCUCCGUCACGAUUCGCG	31	0.58	21	N5	4.9	131.658	0.816233	0.276057	2.95675	0.00310899	0.0334626	UP
	contig_4715:38-2586	2549	565	17.457	564	0.883	+	CUGCGCGGGUCGACCCAA	14	0.639	18	N5	-1	97.9818	0.893906	0.219787	4.06715	4.7592e-05	0.00126603	UP
	contig_4827:1346-1488	143	3631	112.186	3631	0.967	+	UGCAAGAUUCGAACUUGUGCCGCG	1154	0.112	24	N11	-1	602.843	0.659142	0.177127	3.72131	0.000198195	0.00390659	UP
	contig_4858:13007-13139	133	919	28.394	114	0.99	+	UGAACCGGGGGCCUCGCCCA	160	0.133	18	N12	-1	169.181	1.32535	0.273734	4.84173	1.28717e-06	6.01658e-05	UP
	contig_4878:834-4152	3319	471	14.552	203	0.439	.	GGUCGAGUAUGAUCAUCA	6	0.758	21	N5	1.2	83.4776	1.00029	0.286802	3.48774	0.000487123	0.00781307	UP
	contig_4951:4023-4283	261	1493	46.129	0	0.999	+	AAAUUUUGCAUCCUUCAG	664	0.054	18	N11	-1	250.223	0.695946	0.199531	3.48792	0.000486796	0.00781307	UP
	contig_4951:4403-5044	642	877	27.096	16	0.989	+	GAUCAGAAUAGACGCGUU	176	0.107	18	N5	-1	152.122	0.905548	0.209531	4.3218	1.54764e-05	0.000522051	UP
	contig_4964:5388-5789	402	1619	50.022	2	0.007	-	UGGCCAGCCCCCACACCUCAUGCCCACG	177	0.182	19	N5	-1	269.988	0.633086	0.20184	3.13658	0.00170933	0.0211853	UP
	contig_4990:6736-8221	1486	628	19.403	260	0.992	+	UCCAUUCGUCUUCGACAA	17	0.605	18	N5	-1	107.328	0.841976	0.238599	3.52883	0.000417397	0.00696798	UP
	contig_4991:263-1961	1699	721	22.277	304	0.004	-	CGAGUGGCUAUCAUGUCA	15	0.605	18	N5	-1	124.646	0.920137	0.237124	3.88041	0.000104282	0.00238095	UP
	contig_5004:10752-13184	2433	1457	45.017	627	0.274	.	CGCGACGAUUACCGGACA	37	0.576	18	N5	-1	248.511	0.748978	0.226837	3.30183	0.00096057	0.0135473	UP
	contig_5137:137-530	394	1242	38.374	1242	0.001	-	AGAAUAAACAUCACAACA	502	0.087	18	N5	-1	230.199	1.24791	0.314948	3.96228	7.42388e-05	0.00182639	UP
	contig_5311:1175-4286	3112	382	11.803	382	0.029	-	CCAUAAAUGGUUCGGCAA	24	0.602	18	N5	-1	63.7724	0.714396	0.253246	2.82096	0.00478803	0.0454447	UP
	contig_5398:644-1256	613	377	11.648	377	0.027	-	ACAGCUGGCGGCCACGAA	115	0.135	18	N5	-1	68.2285	1.34355	0.270476	4.96737	6.78677e-07	3.36459e-05	UP
	contig_5413:418-2238	1821	794	24.532	773	0.858	+	ACGGACAAUGCCCCGACGCG	14	0.655	18	N5	-1	134.525	0.805925	0.205879	3.91455	9.05731e-05	0.00210181	UP
	contig_5420:2283-2453	171	1678	51.845	355	0	-	CGUUUCACCAUCGGCGUA	1255	0.014	18	N11	-1	332.165	1.89474	0.221079	8.57042	1.03109e-17	3.37374e-15	UP
	contig_5422:17554-17750	197	1043	32.225	8	0	-	CGUUUCACCAUCGGCGUA	974	0.018	18	N11	-1	200.207	1.62206	0.235216	6.89605	5.347e-12	6.99815e-10	UP
	contig_5422:17897-17987	91	941	29.074	0	1	+	CGUUUCACCAUCGGCGUA	890	0.011	18	N11	-1	183.12	1.75732	0.231484	7.59155	3.16111e-14	6.46447e-12	UP
	contig_5442:11099-12740	1642	2042	63.091	567	0.989	+	UUGACGUUGUCGAUGGUA	63	0.523	18	N5	-1	341.042	0.656456	0.188113	3.48969	0.000483579	0.00781307	UP
	contig_5470:3989-4097	109	8657	267.474	215	0.002	-	CUUCCACUGCGCUAAGAAGCUA	4473	0.017	22	N11	-1	1842.78	2.66945	0.210022	12.7103	5.18135e-37	8.47668e-34	UP
	contig_5492:1-1741	1741	535	16.53	535	0.989	+	GUACAUGAUCGGUCGGUA	59	0.379	18	N5	-1	90.7285	0.725787	0.241872	3.00071	0.00269352	0.0299768	UP
	contig_5557:5298-5414	117	1223	37.787	265	0.006	-	UGAACCGGGGGCCUCGCCCA	187	0.103	20	N12	-1	221.426	1.19314	0.25278	4.72007	2.35762e-06	0.000100579	UP
	contig_5558:4867-5011	145	2142	66.181	206	0.993	+	UGAACCGGGGACCUCGCCCA	512	0.066	18	N11	-1	408.746	1.56652	0.297881	5.25886	1.44947e-07	9.48536e-06	UP
	contig_5590:2145-5397	3253	463	14.305	130	0.121	-	AAUGUUCAUGUCAUGACA	17	0.7	18	N5	-1	80.1501	0.862992	0.249989	3.45212	0.000556204	0.00846465	UP
	contig_5634:177-449	273	3065	94.699	3065	0.996	+	AAUUAAUGGUCAUCACGAUA	459	0.037	19	N11	-1	538.534	0.95887	0.231523	4.14158	3.44923e-05	0.000959648	UP
	contig_5684:497-995	499	1559	48.168	1	0.038	-	CAUUAACCACUCUGGCAAACGACC	128	0.114	23	N5	-1	275.194	1.00213	0.258333	3.87924	0.000104785	0.00238095	UP
	contig_5685:494-837	344	1531	47.303	1	0.029	-	CAUUAACCACUCUGGCAAACGACC	122	0.103	23	N5	-1	268.321	0.980098	0.244196	4.01358	5.98052e-05	0.00150525	UP
	contig_5703:9775-9930	156	1515	46.809	20	0.035	-	CAUUAACCACUCUGGCAAACGACC	123	0.1	23	N11	-1	261.957	0.885203	0.235651	3.75642	0.000172363	0.00352483	UP
	contig_5763:8-1185	1178	325	10.041	236	0.668	.	AAUUACAUUACCAAUCGUGCUA	25	0.551	22	N5	-1	55.3928	0.770245	0.270761	2.84475	0.0044447	0.0428998	UP
	contig_5845:5448-5808	361	460	14.213	460	0.604	.	CACGAUAGCCUAAUGGUUU	37	0.3	19	N5	-1	95.9446	2.45525	0.2538	9.67397	3.88976e-22	1.81819e-19	UP
	contig_5923:11559-11668	110	427	13.193	427	0.012	-	UGUCAGUAGGAACAAUUG	48	0.199	18	N15	-1	71.5428	0.658532	0.235185	2.80006	0.00510932	0.0476288	UP
	contig_5969:863-2493	1631	1003	30.989	123	0.025	-	AGGAGUCUCCUCAGCGGC	38	0.567	18	N5	-1	172.289	0.846643	0.302961	2.79457	0.00519694	0.048308	UP
	contig_6021:12874-14581	1708	389	12.019	247	0.979	+	GUCCAGCCAUUGUCCGUA	18	0.65	18	N5	-1	67.1037	0.929823	0.272952	3.40655	0.000657904	0.0099201	UP
	contig_6023:12922-14797	1876	584	18.044	393	0.991	+	AUCUGAGAGGUCCACCCA	60	0.522	18	N5	-1	101.59	0.940508	0.223438	4.20927	2.562e-05	0.000769709	UP
	contig_6073:18712-22339	3628	2888	89.23	704	0.992	+	GGUUCCACAUGAAGCCCA	57	0.592	18	N5	-1	486.298	0.695717	0.175701	3.95967	7.50527e-05	0.00183263	UP
	contig_6073:37468-37607	140	5017	155.009	84	0.035	-	CCACUACACUAUAAAGCC	1151	0.049	18	N11	-1	831.152	0.613898	0.20146	3.04725	0.00230946	0.0265142	UP
	contig_6081:6213-6346	134	8957	276.743	60	0.991	+	CUUCCACUGCGCUAAGAAGCUA	4520	0.016	22	N11	-1	1891.56	2.57462	0.203696	12.6395	1.27873e-36	1.39467e-33	UP
	contig_6105:5742-7255	1514	335	10.35	94	0.997	+	UGUCGAGGUCAAUGACAA	9	0.728	18	N5	-1	59.9091	1.2227	0.286726	4.26435	2.00484e-05	0.000630753	UP
	contig_6136:9532-9638	107	583	18.013	0	0.933	+	ACGUAAGCAUGUUACGGGAGUUA	133	0.127	22	N13	-1	121.764	2.40063	0.254604	9.42889	4.14433e-21	1.69503e-18	UP
	contig_6255:13686-14577	892	524	16.19	318	0.378	.	CAAGUAUUCUUGAUCGUCCAA	15	0.59	22	N5	-1	90.8256	0.927718	0.233233	3.97765	6.96006e-05	0.00173842	UP
	contig_6270:9-840	832	771	23.821	771	0.018	-	AUUGAAGAGUGAAGUAUAAUCAUAAAA	52	0.195	27	N5	-1	134.8	0.943359	0.272399	3.46315	0.000533897	0.0082792	UP
	contig_6283:3281-7901	4621	17544	542.054	17540	0.486	.	CACCUUGAUCGCGAAGUA	130	0.356	21	N5	71	3013.53	0.860359	0.196189	4.38535	1.15799e-05	0.000403078	UP
	contig_6297:12578-12616	39	683	21.103	4	0.007	-	UGUUCCACUACUCGCCCA	195	0.042	18	N11	-1	140.01	2.10094	0.301398	6.97065	3.1549e-12	4.30118e-10	UP
	contig_6297:13469-13856	388	8946	276.403	375	0.061	-	UACUGAUCCACUACUCGCCC	1163	0.037	20	N5	-1	1587.25	0.938579	0.295131	3.18022	0.00147166	0.0186013	UP
	contig_6377:11837-14066	2230	509	15.726	212	0.904	+	AUUCAAUACUGAAGCCCA	14	0.652	18	N5	-1	87.782	0.913791	0.226081	4.04188	5.30246e-05	0.00138797	UP
	contig_6451:6399-8936	2538	460	14.213	337	0.05	-	CACGGCAAUCCGGUCCAA	88	0.389	18	N5	-1	78.5084	0.757673	0.265561	2.85311	0.00432942	0.042611	UP
	contig_6630:1637-5243	3607	1633	50.454	53	0.426	.	GUGUCAAGUCCUUGACGGUGUUCU	9	0.642	21	N5	7.7	282.065	0.803907	0.270185	2.9754	0.00292609	0.032128	UP
	contig_6689:16946-17092	147	1177	36.366	22	0.997	+	AAUCAGAGAACCGAGAGUCGACCUAGUUGC	448	0.083	30	N11	-1	206.209	1.06029	0.207227	5.11658	3.11128e-07	1.75519e-05	UP
	contig_6690:2485-2632	148	1298	40.104	34	0.002	-	AAUCAGAGAACCGAGAGUCGACCUAGUUGC	453	0.089	30	N11	-1	221.713	0.822366	0.208698	3.94047	8.13235e-05	0.00194227	UP
	contig_6720:10658-10933	276	393	12.142	249	0.333	.	UCUACCAACUGAGCCAAGAAAGCU	43	0.191	22	N6	-1	80.3576	2.18898	0.292663	7.47954	7.4586e-14	1.35581e-11	UP
	contig_6720:12122-12498	377	335	10.35	331	1	+	UCGCUUCUCAACAGGGUA	215	0.072	18	N5	-1	58.0587	0.892246	0.281509	3.16951	0.00152694	0.0192159	UP
	contig_6965:8-1208	1201	395	12.204	211	0.17	-	CUGCUUCCAUACAGACUA	76	0.537	18	N5	-1	67.3956	0.790984	0.255529	3.09548	0.00196493	0.0231268	UP
	contig_6976:3513-5654	2142	821	25.366	818	0.96	+	AUCUUCUCGACGCGUUCA	107	0.441	18	N5	-1	149.725	1.31282	0.204194	6.42926	1.28226e-10	1.49841e-08	UP
	contig_7045:17-2041	2025	528	16.314	528	0.042	-	ACUUCCUCAGUUACCGUA	60	0.47	18	N5	-1	91.6905	0.93274	0.224747	4.15017	3.32227e-05	0.000945257	UP
	contig_7045:4084-6359	2276	507	15.665	507	0.085	-	UGUAUCCACUGUCCGACA	63	0.493	18	N5	-1	88.2794	1.01056	0.229095	4.41111	1.0284e-05	0.000369773	UP
	contig_7108:1744-1879	136	8892	274.734	90	0.009	-	CUUCCACUGCGCUAAGAAGCUA	4476	0.017	22	N11	-1	1873.59	2.55699	0.197613	12.9394	2.69723e-38	8.82535e-35	UP
	contig_7206:3356-5644	2289	767	23.698	245	0.934	+	GACGGUCCGUCGACGCCGA	42	0.579	18	N5	-1	130.3	0.759906	0.213978	3.55134	0.00038328	0.00660048	UP
	contig_7264:2154-4398	2245	396	12.235	396	0.98	+	AGCCUCGGUCCUUGGCCA	14	0.619	18	N5	-1	68.2132	0.884629	0.248985	3.55294	0.000380951	0.00660048	UP
	contig_7275:3472-5681	2210	412	12.729	160	0.112	-	CACGUUCUUCAUGGAGUA	23	0.67	18	N5	-1	71.3507	0.953018	0.233672	4.07845	4.53365e-05	0.00121591	UP
	contig_7338:4666-6414	1749	363	11.216	363	0.066	-	AUGCAACGAUGAGGACCA	19	0.612	18	N5	-1	64.1124	0.999819	0.306226	3.26497	0.00109476	0.0147576	UP
	contig_7366:11-2203	2193	1819	56.201	1818	0.9	+	UCAACUCACCGAACGGAA	243	0.296	18	N5	-1	301.195	0.628714	0.185807	3.3837	0.000715163	0.0105406	UP
	contig_7495:6-4014	4009	2501	77.273	776	0.544	.	CCUCUGGUCUAGUGGUUA	103	0.343	21	N5	9.4	416.166	0.631913	0.16539	3.82074	0.000133054	0.00284582	UP
	contig_7560:2950-3813	864	1589	49.095	1589	0.093	-	UCUCAGACAGUAAAAUGA	159	0.154	18	N5	-1	270.978	0.82576	0.171312	4.82022	1.43402e-06	6.60859e-05	UP
	contig_7635:88-2285	2198	672	20.763	670	0.96	+	GAGAUCUCCGCCAGAGUA	31	0.56	18	N5	-1	115.622	0.92294	0.207875	4.43988	9.00094e-06	0.000330911	UP
	contig_7675:346-1933	1588	1677	51.814	1677	0.007	-	UGGAGAUCCGUGUGGCAA	40	0.488	18	N5	-1	293.674	0.892302	0.257885	3.46008	0.000540015	0.00833457	UP
	contig_7727:1052-1215	164	695	21.473	1	0.073	-	UGCGGUCCGUAGACCGUCCACUCUG	32	0.423	18	N11	-1	117.561	0.689925	0.243121	2.83778	0.00454278	0.0435894	UP
	contig_7738:2421-2537	117	586	18.106	0	0.032	-	UGCGGUCCGUAGACCGUCCACUCUG	28	0.43	18	N11	-1	101.747	0.825227	0.264675	3.11789	0.00182153	0.0219928	UP
	contig_7739:2421-2539	119	635	19.619	0	0.061	-	UGCGGUCCGUAGACCGUCCACUCUG	31	0.419	20	N12	-1	108.556	0.757913	0.243402	3.11383	0.00184678	0.0221343	UP
	contig_7759:4-1528	1525	1063	32.843	335	0.666	.	UGCUGGAUCAAUGUUACAUUA	100	0.468	21	N5	6.8	184.477	0.951474	0.196169	4.85028	1.23288e-06	5.84635e-05	UP
	contig_7767:3519-3657	139	5428	167.708	14	0.813	+	CCGCUCGGGCAUCAUGCC	596	0.074	18	N12	-1	927.626	0.840026	0.16371	5.13118	2.87931e-07	1.65563e-05	UP
	contig_7768:3955-4099	145	5434	167.893	38	0.811	+	CCGCUCGGGCAUCAUGCC	602	0.071	18	N12	-1	923.357	0.806332	0.169203	4.76548	1.88405e-06	8.56195e-05	UP
	contig_7910:340-2406	2067	1335	41.247	1335	0.459	.	AGCUGUUCAAGAGCUUUGCGAA	16	0.578	21	N5	4.1	226.475	0.758378	0.181622	4.17559	2.97219e-05	0.00086062	UP
	contig_7967:955-1122	168	2026	62.597	1926	0.995	+	CUGAGCUUCUGUCCCUUA	1015	0.02	18	N13	-1	360.728	1.10332	0.241026	4.57762	4.70289e-06	0.000187657	UP
	contig_8028:1805-2037	233	968	29.908	234	0.383	.	CCUCUGGUCUAGUGGUUA	78	0.252	21	N6	9.3	163.163	0.764299	0.192495	3.97049	7.17238e-05	0.00177788	UP
	contig_8048:2407-2533	127	2917	90.126	635	0.995	+	UGAACCGGGGACCUCGCCCA	610	0.056	18	N11	-1	563.504	1.66018	0.273726	6.06511	1.31863e-09	1.3483e-07	UP
	contig_8069:5-3747	3743	1171	36.18	420	0.046	-	AGCUUCUAAUCCACUCAA	62	0.518	18	N5	-1	195.362	0.615484	0.197007	3.12417	0.00178304	0.0218506	UP
	contig_8201:5468-5582	115	2770	85.584	1747	0.983	+	CACUACCCCACUAAUGCU	811	0.061	18	N11	-1	531.324	1.75095	0.205913	8.50337	1.84162e-17	5.47799e-15	UP
	contig_8203:750-2297	1548	554	17.117	554	0.016	-	GAUCAAUCCGUUCGGGCA	48	0.477	18	N5	-1	98.9941	1.10183	0.238419	4.62138	3.81204e-06	0.000155912	UP
	contig_8203:2580-4016	1437	584	18.044	584	0.007	-	GUAGUUCUUAGACCUCAA	117	0.418	18	N5	-1	102.571	0.91405	0.273658	3.34012	0.000837417	0.0120706	UP
	contig_8446:5680-5805	126	642	19.836	0	0.947	+	UGCGGUCCGUAGACCGUCCACUCUG	39	0.431	19	N11	-1	110.44	0.793538	0.254228	3.12136	0.00180015	0.021978	UP
	contig_8471:940-2894	1955	532	16.437	529	0.979	+	AAUACCGAUCAGCGUCAA	101	0.374	18	N5	-1	90.2694	0.765332	0.221511	3.45505	0.000550187	0.0084517	UP
	contig_8817:9803-9958	156	10185	314.684	9	0.01	-	UCGAGUGAUAACCACUACACUAUGAAGCC	3629	0.024	29	N11	-1	1785.16	0.982416	0.272358	3.60707	0.000309671	0.00562912	UP
	contig_8876:225-440	216	3693	114.102	1	0.99	+	UGUCUGCGCGUGCCCGAGCACAAG	177	0.124	18	N11	-1	626.018	0.785411	0.220277	3.56556	0.000363077	0.00642156	UP
	contig_8912:4748-4959	212	837	25.861	144	0.022	-	AGUCUUGCGGACGACGAGGUG	74	0.264	21	N13	-1	141.949	0.761643	0.202909	3.75362	0.000174299	0.00354227	UP
	contig_9093:7723-7898	176	1088	33.616	11	0.997	+	AGAACAGAUACUACACUUGAUCUAAGCCA	117	0.16	29	N11	-1	185.259	0.726245	0.254643	2.85201	0.00434432	0.042611	UP
	contig_9172:3403-4711	1309	719	22.215	718	0.94	+	AAAGACAUAGUCGGCGAA	114	0.302	18	N5	-1	121.616	0.740007	0.224788	3.29203	0.000994677	0.0138493	UP
	contig_9283:434-1600	1167	1306	40.351	1305	0.629	.	CAACAGAGUUCGUCGACGAA	21	0.508	21	N5	5.1	223.901	0.878762	0.204166	4.30416	1.67622e-05	0.000551604	UP
	contig_9364:1042-1959	918	500	15.448	499	0.948	+	GCCCACCGCCAUACCCUCCCUG	78	0.524	22	N5	-1	85.1649	0.825978	0.255694	3.23033	0.00123646	0.0161827	UP
	contig_9367:1529-3343	1815	5733	177.131	5733	0.041	-	AAUUCGUUGAUACCCACAUCA	985	0.071	21	N5	-1	953.241	0.627684	0.199547	3.14555	0.00165777	0.0207825	UP
	contig_9368:5032-5339	308	1222	37.756	268	0.963	+	CCGAAACCCGCCACGAUA	235	0.18	18	N5	-1	214.51	1.14372	0.210224	5.44045	5.31453e-08	3.86425e-06	UP
	contig_9368:7199-7564	366	566	17.488	48	0.947	+	AAAAGCUCUCAAUCCCCA	23	0.461	18	N5	-1	100.713	1.15657	0.229411	5.04147	4.61981e-07	2.39937e-05	UP
	contig_9369:4993-5299	307	1875	57.932	654	0.972	+	CCGAAACCCGCCACGAUA	241	0.133	20	N5	-1	330.049	1.03942	0.187643	5.53933	3.03623e-08	2.36536e-06	UP
	contig_9369:7158-7525	368	556	17.179	13	0.955	+	AAAAGCUCUCAAUCCCCA	25	0.435	21	N5	-1	97.9792	1.15136	0.272233	4.22933	2.34393e-05	0.000723524	UP
	contig_9393:2229-3684	1456	565	17.457	564	0.06	-	GGUCGACGAGGGGGGCCA	90	0.313	18	N5	-1	103.532	1.24918	0.249027	5.01625	5.26887e-07	2.69371e-05	UP
	contig_9393:3815-4434	620	699	21.597	698	0.049	-	UUUCAAAAGGGAGCUCGA	54	0.318	18	N5	-1	133.898	1.61346	0.281465	5.73235	9.90484e-09	9.0024e-07	UP
	contig_9400:1354-1890	537	2328	71.928	3	0.003	-	AAAUUUUGCAUCCUUCAG	685	0.068	18	N5	-1	401.982	0.901704	0.175611	5.13467	2.82642e-07	1.65563e-05	UP
	contig_9695:27991-29078	1088	364	11.246	347	0.973	+	ACCGAGUCCUCGUCGCGC	13	0.602	18	N5	-1	61.897	0.828923	0.252522	3.28257	0.00102864	0.0140238	UP
	contig_9696:26843-27992	1150	369	11.401	348	0.943	+	UGUAGCCCUUAACAGAUA	13	0.615	18	N5	-1	66.994	1.31643	0.25657	5.13086	2.8842e-07	1.65563e-05	UP
	contig_9954:6909-7112	204	994	30.711	160	0.018	-	CGUGCCCGAGCACAAGAG	83	0.259	18	N11	-1	174.051	0.932466	0.230818	4.03982	5.34914e-05	0.00138908	UP
	contig_10500:282-401	120	13717	423.811	13685	0.983	+	CAAUUUACUGGUCCACUA	3466	0.032	18	N11	-1	2388.46	0.862551	0.243435	3.54325	0.00039523	0.00677065	UP
	contig_10555:987-1075	89	336	10.381	306	1	+	AAUCAGAUGCACAGAUAUUCUCAAAGCGUG	26	0.19	18	N11	-1	57.5346	0.806058	0.26558	3.03509	0.00240465	0.0274147	UP
	contig_10555:1557-1648	92	925	28.58	412	0.999	+	AGGUCCACCUUGUCCGUAGACUUCAGGUAA	212	0.063	30	N11	-1	157.16	0.718437	0.237149	3.02948	0.00244976	0.027832	UP
	contig_10582:7-1901	1895	585	18.075	583	0.462	.	UCGAACACGUCCGAAUCUA	23	0.573	20	N5	-1	110.881	1.73658	0.242443	7.16285	7.90173e-13	1.23117e-10	UP
	contig_10792:1301-2850	1550	360	11.123	360	0.278	.	GAGUCGUCGUUUCAGUUA	7	0.672	21	N5	1.2	62.8429	1.06247	0.296389	3.58472	0.000337439	0.00603334	UP
	contig_11053:25-2050	2026	419	12.946	127	0.988	+	UCUCCAUCAAGGCCCUCA	20	0.556	18	N5	-1	72.4975	0.911297	0.240951	3.78209	0.000155518	0.00324112	UP
	contig_11191:1017-1456	440	12531	387.168	8145	0.03	-	CCGUUACACCAUACCGGA	2582	0.029	18	N5	-1	2404.69	1.65687	0.201573	8.2197	2.04012e-16	5.13482e-14	UP
	contig_11356:2343-3409	1067	683	21.103	317	0.981	+	UACGAGCGAUCGCCGCAA	135	0.439	18	N5	-1	114.188	0.620345	0.213329	2.90793	0.00363828	0.037318	UP
	contig_11373:4123-5915	1793	1197	36.983	218	0.009	-	AGUCGUGGUCCAAGUCGAGGCGCC	19	0.555	18	N5	-1	201.892	0.711151	0.220143	3.2304	0.00123616	0.0161827	UP
	contig_11382:4135-5935	1801	1389	42.916	327	0.014	-	AACAAUACAUCGAGGGUA	134	0.49	18	N5	-1	233.7	0.740732	0.207031	3.57787	0.000346402	0.00615994	UP
	contig_11407:6490-10572	4083	658	20.33	195	0.293	.	GCAGAAUCAAUCGCGAUA	59	0.679	18	N5	-1	109.81	0.68875	0.213012	3.23339	0.0012233	0.0161396	UP
	contig_11764:3013-3116	104	10815	334.149	0	0.001	-	CCGUUAUACUAUCCACGC	4798	0.021	18	N11	-1	1918.63	1.08288	0.190921	5.67189	1.41228e-08	1.23655e-06	UP
	contig_11843:415-656	242	1230	38.003	0	0.981	+	ACAUGUUGGAGUACCAGGUGACUGAC	145	0.211	26	N11	-1	206.553	0.702571	0.186009	3.77708	0.000158677	0.00326535	UP
	contig_11844:402-653	252	1180	36.458	0	0.973	+	ACAUGUUGGAGUACCAGGUGACUGAC	127	0.228	20	N11	-1	200.372	0.778276	0.198666	3.91751	8.94682e-05	0.002091	UP
	contig_12292:10-1742	1733	390	12.05	390	0.021	-	UGCUCAUCAAGCCAACUCC	14	0.554	18	N5	-1	66.9475	0.855903	0.238556	3.58786	0.000333409	0.00599404	UP
	contig_12301:176-3978	3803	888	27.436	882	0.461	.	UUCCAUCAUCUUCCUCCA	7	0.685	21	N5	2.6	183.423	2.58191	0.230477	11.2025	3.96527e-29	2.59487e-26	UP
	contig_12522:5877-6020	144	873	26.973	873	0.008	-	CACUACCCCACUGAUGCU	374	0.06	18	N11	-1	152.458	0.905827	0.230463	3.93048	8.47778e-05	0.00201009	UP
	contig_12652:5159-5496	338	965	29.815	691	0.999	+	UAUAUGUCACAUCCUUUGG	111	0.141	18	N5	-1	169.44	0.968813	0.244987	3.95455	7.66792e-05	0.00184481	UP
	contig_12662:1018-2817	1800	335	10.35	77	0.907	+	CGUCCCACUCGUCGUCGU	4	0.797	21	N5	-1	57.8361	1.11721	0.351317	3.18007	0.00147241	0.0186013	UP
	contig_12675:1-1362	1362	331	10.227	59	0.079	-	GAUUCUUUAAGCGCGAGA	20	0.719	18	N5	-1	55.2146	0.727652	0.259741	2.80145	0.00508736	0.0475596	UP
	contig_12676:6-1440	1435	412	12.729	100	0.063	-	CCACGACUUGUUGGAGUA	33	0.556	18	N5	-1	70.6505	1.02089	0.280801	3.63562	0.000277309	0.00512629	UP
	contig_12685:5806-6134	329	838	25.892	1	0.999	+	UGCUUAUUUUCAUCAUCCAA	169	0.119	20	N5	-1	139.168	0.676932	0.206105	3.28441	0.00102196	0.0140238	UP
	contig_12881:135-1955	1821	429	13.255	121	0.047	-	GCUCGGGAGGCGAGGACA	10	0.744	18	N5	-1	73.529	1.06447	0.364819	2.9178	0.00352506	0.0365	UP
	contig_12928:5439-5528	90	723	22.338	31	0	-	UACAUCCGAAAUACUUCAUCAUAAGG	191	0.141	26	N11	-1	125.519	0.878823	0.251114	3.49969	0.000465792	0.00758244	UP
	contig_12947:398-511	114	4068	125.688	4	0.002	-	GUUACCACUACCCCACUCA	1021	0.036	19	N11	-1	696.348	0.854616	0.163619	5.22322	1.75838e-07	1.12812e-05	UP
	contig_12948:326-538	213	4244	131.126	17	0.003	-	GUUACCACUACCCCACUCA	1050	0.037	19	N11	-1	732.733	0.902984	0.168091	5.372	7.78678e-08	5.19966e-06	UP
	contig_13136:1686-1788	103	10861	335.57	0	0.999	+	CCGUUAUACUAUCCACGC	4694	0.02	18	N11	-1	1927.53	1.09958	0.189211	5.81138	6.19615e-09	5.79251e-07	UP
	contig_13204:126-2676	2551	1240	38.312	1240	0.038	-	AAUGAACAGUCCAUGCAA	47	0.522	18	N5	-1	214.2	0.97776	0.192714	5.07362	3.90308e-07	2.09359e-05	UP
	contig_13492:3630-4083	454	1870	57.777	15	0.979	+	AAAGUAUCUUCAUGGCGA	245	0.105	18	N5	-1	313.429	0.656274	0.188832	3.47544	0.000510013	0.00804329	UP
	contig_13492:4274-4865	592	4180	129.149	407	0.028	-	GGUCAGAUUAGCCAUGUUUUCAUUCCGU	698	0.09	18	N5	-1	719.51	0.822864	0.203406	4.04543	5.22264e-05	0.0013781	UP
	contig_13592:1985-2717	733	397	12.266	397	0.098	-	AGUCCGCGACGACGACGC	21	0.521	18	N5	-1	69.3996	1.03561	0.250099	4.14081	3.46083e-05	0.000959648	UP
	contig_13610:527-1904	1378	459	14.182	224	0.037	-	CAGUACAAUCCAGCCGCA	56	0.503	18	N5	-1	85.9702	1.64552	0.239087	6.88251	5.88078e-12	7.40073e-10	UP
	contig_13610:2754-3888	1135	740	22.864	448	0.223	.	AGCAGAGACAAUCCGUUUGAA	13	0.58	22	N5	-1	123.86	0.670333	0.235467	2.84683	0.00441572	0.0427462	UP
	contig_13727:2754-3145	392	372	11.494	372	0.997	+	UUGACCCUAUCGUAUGUA	126	0.196	18	N5	-1	65.677	1.17458	0.272975	4.30289	1.68583e-05	0.000551604	UP
	contig_14101:5574-5768	195	10708	330.843	39	0.002	-	CCGUUAUACUAUCCACGC	4846	0.02	18	N11	-1	1880.11	1.02643	0.18642	5.50598	3.6712e-08	2.73004e-06	UP
	contig_14976:27-1094	1068	3942	121.795	3942	0.026	-	AAUCAGGAAAUGAAAAUCGUCAACGUCG	655	0.081	28	N5	-1	664.419	0.663741	0.224785	2.95278	0.00314925	0.0337457	UP
	contig_14977:28-993	966	509	15.726	509	0.033	-	UCGCCAACGAAGAGGAUA	40	0.513	18	N5	-1	95.6015	1.47018	0.28345	5.18675	2.13999e-07	1.32114e-05	UP
	contig_15288:4-1604	1601	451	13.934	72	0.863	+	AAUCCAAAGAGAUCCGCA	146	0.353	18	N5	-1	80.4602	1.1079	0.263936	4.19759	2.69774e-05	0.000802454	UP
	contig_15289:3734-4874	1141	407	12.575	65	0.123	-	AAUCCAAAGAGAUCCGCA	143	0.346	18	N5	-1	74.6052	1.33931	0.273913	4.88954	1.01074e-06	4.86346e-05	UP
	contig_15496:3-375	373	443	13.687	6	0.002	-	UCUGUCCAAAUCGGUCUA	167	0.088	18	N5	-1	77.6801	1.01635	0.236658	4.29458	1.75021e-05	0.00056144	UP
	contig_15645:289-1514	1226	2010	62.103	2009	0.009	-	CAGCGUUCACACCGGCAA	547	0.26	18	N5	-1	347.966	0.991861	0.180138	5.50611	3.6684e-08	2.73004e-06	UP
	contig_15655:1780-3205	1426	540	16.684	540	0.939	+	GCGUCCAGCAAUGUCGUA	9	0.594	18	N5	-1	92.8749	0.862162	0.227068	3.79693	0.000146498	0.00307621	UP
	contig_15717:354-934	581	4325	133.629	467	0.977	+	GGUCAGAUUAGCCAUGUUUUCAUUCCGU	731	0.083	18	N5	-1	742.265	0.800008	0.214261	3.73381	0.000188607	0.00378603	UP
	contig_15717:1018-1567	550	1822	56.294	10	0.014	-	AAAAGUAUCUUCAUGGCG	239	0.113	18	N5	-1	304.281	0.632117	0.192151	3.28968	0.001003	0.0138631	UP
	contig_15740:747-2435	1689	569	17.58	569	0.94	+	GGAAGAUGUUCGAGUCGGA	8	0.649	18	N5	-1	99.7461	1.04631	0.223621	4.67894	2.88357e-06	0.000120962	UP
	contig_16273:551-1918	1368	5483	169.407	5483	0.01	-	AAUCAGAAAGCCUUGCAUG	225	0.102	19	N5	-1	920.343	0.632004	0.191738	3.29618	0.000980094	0.0137046	UP
	contig_16501:16-1182	1167	481	14.861	293	0.01	-	GAAUCGCUCGUAAGCCCA	14	0.63	18	N5	-1	80.5671	0.713869	0.228932	3.11826	0.00181922	0.0219928	UP
	contig_16735:1055-1443	389	442	13.656	231	0.952	+	AAGGUCAGAGCCGUGCUG	48	0.373	18	N5	-1	75.2718	0.817999	0.235959	3.4667	0.000526894	0.00820951	UP
	contig_16788:484-1730	1247	629	19.434	629	0.973	+	AGGAUUCCAGAUCCAUCCAUUGC	12	0.544	18	N5	-1	107.323	0.926348	0.237925	3.89345	9.883e-05	0.00227726	UP
	contig_16880:4-2522	2519	449	13.873	449	0.964	+	CCAUUCCCGACUAGGCCA	25	0.53	18	N5	-1	78.836	1.0065	0.239092	4.20968	2.55728e-05	0.000769709	UP
	contig_16978:34-426	393	40943	1265.01	20849	0.001	-	AGGCAGACAUGCCGUCAAGGUAAG	3121	0.03	25	N5	-1	7126.39	0.844252	0.251102	3.36219	0.00077328	0.0111955	UP
	contig_18140:11-1244	1234	1037	32.04	1036	0.986	+	GGGUCAAGUUGUCACGUA	479	0.276	18	N5	-1	181.98	1.06488	0.240718	4.42375	9.70035e-06	0.000352661	UP
	contig_18211:3137-4330	1194	333	10.289	333	0.946	+	GGAUAUCCUGCCGGUCCA	40	0.459	18	N5	-1	62.127	1.42787	0.278087	5.13461	2.82728e-07	1.65563e-05	UP
	contig_18510:3-1016	1014	1229	37.972	1229	0.98	+	GUUUGCAUUACCAACCCA	594	0.201	18	N5	-1	216.578	0.961963	0.260111	3.69829	0.00021706	0.00420249	UP
	contig_19259:4-892	889	538564	16639.9	538564	1	+	UGUCAGCCUUCGCCUCGGCA	242294	0	20	N5	-1	93051	0.818226	0.248749	3.28936	0.00100414	0.0138631	UP
	contig_19860:5-1162	1158	1027	31.731	110	0.046	-	AAACGUAAUCGUAGACCA	108	0.365	18	N5	-1	179.646	1.00573	0.186271	5.39928	6.69099e-08	4.65807e-06	UP
	contig_20037:35-295	261	415	12.822	5	0.002	-	CGUUCUGUCCAAAUCGGUCUA	167	0.075	21	N11	-1	75.2898	1.24532	0.268118	4.64467	3.40621e-06	0.000141077	UP
	contig_20647:24-1165	1142	1041	32.164	138	0.052	-	AAACGUAAUCGUAGACCA	100	0.385	18	N5	-1	176.35	0.74933	0.203301	3.68582	0.000227971	0.00438778	UP
