# Supplementary material for: Small RNA Analyses of a Ceratobasidium Isolate Infected with Three Endornaviruses
Source: Viruses. 2022 Oct 17;14(10):2276. doi: 10.3390/v14102276 (PMC9610886; doi:10.3390/v14102276)
Supplement: Supplementary file 1 [file viruses-14-02276-s001.zip › Supplementary table S4 11 Oct SW.xlsx]

## Sheet: Sheet1
	Table S4. Predicted target of statistically up-regulated Cer-milRNA of Ceratobasidium sp. C02 when infected by endorviruses Ceratobasidium endornavirus B, Ceratobasidium endornavirus C and Ceratobasidium endornavirus D
	Cer-milRNA	Targets	Expectation	UPE$	miRNA_start	miRNA_end	Target_start	Target_end	miRNA_aligned_fragment	alignment	Target_aligned_fragment	Inhibition	Multiplicity	Target_Description	GO terms	GO terms2	GO terms3	GO terms4
	Cer-milRNA-1a&b	evm.model.contig367.6	3	21.875	1	24	1319	1342	GCACUUGUAGGCACCAAGCCUGUU	:::: :: :::.:::::::	ACCUUGCUUCGUCCCUGCAAGUGC	Cleavage	1	Tetratricopeptide-like helical domain superfamily	GO:0005515
	Cer-milRNA-1a&b	evm.model.contig3608.5	3.5	16.446	1	24	669	692	GCACUUGUAGGCACCAAGCCUGUU	:::::: :..::::.:::.	CAACUGCUUGGCGUUUACAGGUGU	Cleavage	1	NADP-dependent oxidoreductase domain	GO:0047834
	Cer-milRNA-1a&b	evm.model.contig2294.1	3.5	18.069	1	24	36	59	GCACUUGUAGGCACCAAGCCUGUU	:::::: : ::::.:::::	CAGUAGCUUGGGGGCUACGAGUGC	Translation	1	V-ATPase proteolipid subunit	GO:0015078	GO:0033179	GO:1902600
	Cer-milRNA-1a&b	evm.model.contig7042.7	3.5	18.566	1	24	669	692	GCACUUGUAGGCACCAAGCCUGUU	:::::: :..::::.:::.	CAACUGCUUGGCGUUUACAGGUGU	Cleavage	1	Transposon, En/Spm-like
	Cer-milRNA-1a&b	evm.model.contig1552.4	3.5	20.042	1	24	669	692	GCACUUGUAGGCACCAAGCCUGUU	:::::: :..::::.:::.	CAACUGCUUGGCGUUUACAGGUGU	Cleavage	1	Transposon, En/Spm-like
	Cer-milRNA-2a&b	evm.model.contig8789.2	3	17.143	1	20	3	22	UGGAGAUUACUUCAAGCGAA	:::::: ::::.::::::	GUCGCUUCAAGUGAUCUCCC	Cleavage	1	Mini-chromosome maintenance (MCM) protein family signature	GO:0003677	GO:0005524	GO:0032508
	Cer-milRNA-2a&b	evm.model.contig13259.1	3	20.184	1	20	349	368	UGGAGAUUACUUCAAGCGAA	::.:.:::..:::::.:.::	UUUGUUUGGGGUAAUUUUCA	Cleavage	1	DNA helicase Pif1-like	GO:0000723	GO:0003678	GO:0006281
	Cer-milRNA-2a&b	evm.model.contig9964.1	3	21.05	1	20	259	278	UGGAGAUUACUUCAAGCGAA	:::. ::.::::::::::	GUCGUAGGAGGUAAUCUCCA	Cleavage	1	Hypothetical protein
	Cer-milRNA-2a&b	evm.model.contig13011.1	3	24.129	1	20	732	751	UGGAGAUUACUUCAAGCGAA	::.::: :.::::.:::::.	UUUGCUCGGAGUAGUCUCCG	Cleavage	1	Hypothetical protein
	Cer-milRNA-2a&b	evm.model.contig3648.2	3.5	15.183	1	20	360	379	UGGAGAUUACUUCAAGCGAA	: ::::::: ::::::::	GGCCCUUGAAGCAAUCUCCA	Cleavage	1	Hypothetical protein
	Cer-milRNA-2a&b	evm.model.contig6417.2	3.5	18.959	1	20	234	253	UGGAGAUUACUUCAAGCGAA	::::: :::::.: :::.:	GUCGCUGGAAGUGAACUCUA	Cleavage	1	Leucine-rich repeat domain superfamily (Ribonuclease Inhibitor)
	Cer-milRNA-2a&b	evm.model.contig7.9	3.5	20.038	1	20	627	646	UGGAGAUUACUUCAAGCGAA	::: :::::::.::: ::.	CUCGAUUGAAGUGAUCGCCG	Cleavage	1	Hypothetical protein
	Cer-milRNA-2a&b	evm.model.contig1046.5	3.5	21.926	1	20	381	400	UGGAGAUUACUUCAAGCGAA	:::::::::: :.::: ::	CUCGCUUGAAGAAGUCUGCA	Cleavage	1	Rhamnogalacturonase B/Galactose mutarotase-like domain superfamily	GO:0005975	GO:0016837
	Cer-milRNA-2a&b	evm.model.contig701.2	3.5	22.068	1	20	921	940	UGGAGAUUACUUCAAGCGAA	:.:::::: ::.:::::..	CUUGCUUGACGUGAUCUCUG	Translation	1	Trp-Asp (WD) domain, G-beta repeat/Protein kinase domain	GO:0005515
	Cer-milRNA-3	evm.model.contig2201.3	3	20.495	1	22	1134	1155	AGGUGCUCCCAGGCGCUUACGA	:.::::::::::.: ::.:	AUUUGAGCGCCUGGGGGAACUU	Cleavage	3	Tetratricopeptide-like helical domain superfamily/Sel1-like repeat	GO:0005515
	Cer-milRNA-3	evm.model.contig8116.4	3	22.201	1	22	1759	1780	AGGUGCUCCCAGGCGCUUACGA	: : ::::::.:::::::::.	UGGCAAGCGCUUGGGAGCACUG	Cleavage	1	Transposon, En/Spm-like
	Cer-milRNA-3	evm.model.contig3728.3	3.5	13.713	1	22	4539	4560	AGGUGCUCCCAGGCGCUUACGA	::::::::::: :: ::.:	AUUUAAGCGCCUGGAAGAACUU	Cleavage	3	Tetratricopeptide-like helical domain superfamily	GO:0005515
	Cer-milRNA-3	evm.model.contig3972.1	3.5	14.894	1	22	156	176	AGGUGCUCCCAGGCGCUUACGA	:.:::::::::::: ::::	AUUUGAGCGCCUGGGAG-ACCU	Cleavage	1	Tetratricopeptide-like helical domain superfamily	GO:0005515
	Cer-milRNA-3	evm.model.contig3971.1	3.5	16.642	1	22	48	68	AGGUGCUCCCAGGCGCUUACGA	:.:::::::::::: ::::	AUUUGAGCGCCUGGGAG-ACCU	Cleavage	1	Tetratricopeptide-like helical domain superfamily	GO:0005515
	Cer-milRNA-3	evm.model.contig2202.7	3.5	17.965	1	22	1020	1041	AGGUGCUCCCAGGCGCUUACGA	:..::::::::::: .:.:	AUUUGGGCGCCUGGGAGAGCUU	Cleavage	2	Tetratricopeptide-like helical domain superfamily
	Cer-milRNA-3	evm.model.contig12445.1	3.5	19.921	1	22	2172	2193	AGGUGCUCCCAGGCGCUUACGA	:.::::.::::::: .:.:	AUUUGAGCGUCUGGGAGAGCUU	Cleavage	1	Tetratricopeptide-like helical domain superfamily
	Cer-milRNA-3	evm.model.contig503.2	3.5	20.665	1	22	617	638	AGGUGCUCCCAGGCGCUUACGA	:: :.::::::::::::	GUACAAAAGUCUGGGAGCACCU	Cleavage	1	Hypothetical protein
	Cer-milRNA-3	evm.model.contig4088.3	3.5	21.005	1	22	1461	1482	AGGUGCUCCCAGGCGCUUACGA	:.:::::::::: ::::.	AUUUGAGCGCCUGGGUGCACUA	Cleavage	2	Tetratricopeptide-like helical domain superfamily
	Cer-milRNA-3	evm.model.contig1657.4	3.5	22.939	1	22	1847	1868	AGGUGCUCCCAGGCGCUUACGA	::::: :::::::::. .:	CUCUAAGCACCUGGGAGCGAUU	Cleavage	1	Coil
	Cer-milRNA-3	evm.model.contig3870.6	3.5	23.588	1	22	1874	1895	AGGUGCUCCCAGGCGCUUACGA	::::: :::::::::. .:	CUUUAAGCACCUGGGAGCGAUU	Cleavage	1	Coil
	Cer-milRNA-4a&b	evm.model.contig4246.6	2	21.482	1	20	2500	2519	CCCAAAUUCACAUCCUGACA	::: ::::::::::::::	GCUCAAGAUGUGAAUUUGGG	Cleavage	1	Transcription factor domain, fungi	GO:0003677	GO:0006351	GO:0008270
	Cer-milRNA-4a&b	evm.model.contig4247.1	2	22.174	1	20	2746	2765	CCCAAAUUCACAUCCUGACA	::: ::::::::::::::	GCUCAAGAUGUGAAUUUGGG	Cleavage	1	Zn(2)-C6 fungal-type DNA-binding domain	GO:0000981	GO:0006355	GO:0008270
	Cer-milRNA-4a&b	evm.model.contig3638.4	2.5	17.206	1	20	933	952	CCCAAAUUCACAUCCUGACA	::::::::: ::::::::	GCUCAGGAUGUCAAUUUGGG	Cleavage	1	RNI-like super family
	Cer-milRNA-4a&b	evm.model.contig3595.6	3.5	17.388	1	20	951	970	CCCAAAUUCACAUCCUGACA	::: ::::: ::::::::	ACUCAAGAUGUCAAUUUGGG	Cleavage	1	Leucine-rich repeat domain superfamily/ F-box-like domain superfamily
	Cer-milRNA-4a&b	evm.model.contig459.2	3.5	17.527	1	20	901	920	CCCAAAUUCACAUCCUGACA	:: .::.::::.::::::	AGUGGGGGUGUGGAUUUGGC	Cleavage	1	Cytochrome P450, E-class, group I	GO:0005506	GO:0016705	GO:0020037	GO:0055114
	Cer-milRNA-5	evm.model.contig13128.3	3.5	19.153	1	19	230	248	UCCCGGAGCACACGCUGGC	::.: ::::::.:: ::::	GCUAUCGUGUGUUCGGGGA	Cleavage	1	Ribonuclease H-like superfamily/HAT, C-terminal dimerisation domain
	Cer-milRNA-5	evm.model.contig10948.1	3.5	22.557	1	19	2512	2530	UCCCGGAGCACACGCUGGC	::.::::::: .::.:::.	GCUAGCGUGUAUUCUGGGG	Cleavage	1	Ribonuclease H-like superfamily
	Cer-milRNA-5	evm.model.contig2856.1	3.5	24.867	1	19	230	248	UCCCGGAGCACACGCUGGC	::.: ::::::.:: ::::	GCUAUCGUGUGUUCGGGGA	Cleavage	1	Hypothetical protein
	Cer-milRNA-6	evm.model.contig4246.6	2	21.482	1	20	2500	2519	CCCAAAUUCACAUCCUGACA	::: ::::::::::::::	GCUCAAGAUGUGAAUUUGGG	Cleavage	1	Transcription factor domain, fungi	GO:0003677	GO:0006351	GO:0008270
	Cer-milRNA-6	evm.model.contig4247.1	2	22.174	1	20	2746	2765	CCCAAAUUCACAUCCUGACA	::: ::::::::::::::	GCUCAAGAUGUGAAUUUGGG	Cleavage	1	Zn(2)-C6 fungal-type DNA-binding domain/Transcription factor domain, fungi	GO:0000981	GO:0006355	GO:0008270
	Cer-milRNA-6	evm.model.contig3638.4	2.5	17.206	1	20	933	952	CCCAAAUUCACAUCCUGACA	::::::::: ::::::::	GCUCAGGAUGUCAAUUUGGG	Cleavage	1	RNI-like super family
	Cer-milRNA-6	evm.model.contig3595.6	3.5	17.388	1	20	951	970	CCCAAAUUCACAUCCUGACA	::: ::::: ::::::::	ACUCAAGAUGUCAAUUUGGG	Cleavage	1	Leucine-rich repeat domain superfamily/F-box-like domain superfamily	GO:0005515
	Cer-milRNA-6	evm.model.contig459.2	3.5	17.527	1	20	901	920	CCCAAAUUCACAUCCUGACA	:: .::.::::.::::::	AGUGGGGGUGUGGAUUUGGC	Cleavage	1	Cytochrome P450, E-class, group I	GO:0005506	GO:0016705	GO:0020037	GO:0055114
